# Supplementary material for: Comprehensive Analysis of Titanium Oxide Nanoparticle Size and Surface Properties on Neuronal PC-12 Cells: Unraveling Cytotoxicity, Dopaminergic Gene Expression, and Acetylcholinesterase Inhibition
Source: J Xenobiot. 2023 Nov 7;13(4):662–84. doi: 10.3390/jox13040043 (PMC10660528; doi:10.3390/jox13040043)
Supplement: Supplementary file 1 [file jox-13-00043-s001.zip]

Archive with 1 entries (1 files):
- jox-2617645-supplementary.pdf
